# Supplementary material for: Relative Abundance of Lipid Metabolites in Spermatozoa across Three Compartments
Source: Int J Mol Sci. 2022 Oct 1;23(19):11655. doi: 10.3390/ijms231911655 (PMC9569887; doi:10.3390/ijms231911655)
Supplement: Supplementary file 1 [file ijms-23-11655-s001.zip]

Archive with 2 entries (2 files):
- ijms-1909048-supplementary.pdf
- ijms-1909048-supplementary.xlsx
