# Supplementary material for: Relative Abundance of Lipid Metabolites in Spermatozoa across Three Compartments
Source: Int J Mol Sci. 2022 Oct 1;23(19):11655. doi: 10.3390/ijms231911655 (PMC9569887; doi:10.3390/ijms231911655)
Supplement: Supplementary file 1 [file ijms-23-11655-s001.zip › ijms-1909048-supplementary.xlsx]

## Sheet: Positive
m/z	Isobar 1	Isobar 2
684.665	Campesteryl ester (18:0)
690.618	CE(20:04)_[M+NH4]1+
732.629	CE_oxid(22:05)
386.363	Cer(23:0)
400.379	Cer(24:0)
492.478	Cer(32:1)_[M+H-H2O]1+
520.509	Cer(34:1)_[M+H-H2O]1+
536.504	Cer(34:2)_[M+H]1+
548.54	Cer(36:1)_[M+H-H2O]1+
576.571	Cer(38:1)_[M+H-H2O]1+
604.603	Cer(40:1)_[M+H-H2O]1+
632.634	Cer(42:1)_[M+H-H2O]1+
630.618	Cer(42:2)_[M+H-H2O]1+
369.352	Cholesterol_[M+H-H2O]1+	lathosterol_[M+H-H2O]1+
383.317	DG(20:0)_[M+H-H2O]1+
411.347	DG(22:0)_[M+H-H2O]1+
439.378	DG(24:0)_[M+H-H2O]1+
467.409	DG(26:0)_[M+H-H2O]1+
465.394	DG(26:1)_[M+H-H2O]1+
493.425	DG(28:1)_[M+H-H2O]1+
521.456	DG(30:1)_[M+H-H2O]1+
547.472	DG(32:2)_[M+H-H2O]1+
563.503	DG(33:1)_[M+H-H2O]1+
561.488	DG(33:2)_[M+H-H2O]1+
559.472	DG(33:3)_[M+H-H2O]1+
573.488	DG(34:3)_[M+H-H2O]1+
591.535	DG(35:1)_[M+H-H2O]1+
603.535	DG(36:2)_[M+H-H2O]1+
601.519	DG(36:3)_[M+H-H2O]1+
599.503	DG(36:4)_[M+H-H2O]1+
633.582	DG(38:1)_[M+H-H2O]1+
633.582	DG(38:1)_[M+H-H2O]1+
668.619	DG(38:1)_[M+NH4]1+
675.535	DG(42:8)_[M+H-H2O]1+
673.519	DG(42:9)_[M+H-H2O]1+
705.582	DG(44:7)_[M+H-H2O]1+
734.572	DG(44:10)_[M+NH4]1+
733.613	DG(46:7)_[M+H-H2O]1+
482.325	LPC(15:0)_[M+H]1+
496.34	LPC(16:0)_[M+H]1+
494.324	LPC(16:1)_[M+H]1+	LPE(19:1)_[M+H]1+
524.372	LPC(18:0_[M+H]1+	PC-O(18:0)
522.356	LPC(18:1_[M+H]1+	PC-P(18:0)
520.34	LPC(18:2)_[M+H]1+
544.34	LPC(20:4)_[M+H]1+
478.33	LPC-P(16:1)_[M+H]1+
454.293	LPE(16:0)_[M+H]1+	LPC(13:0)_[M+H]1+
480.308	LPE(18:1)_[M+H]1+	LPC(15:1)_[M+H]1+
466.329	LPE-O(18:1)_[M+H]1+	LPC-P(15:0)_[M+H]1+
438.298	LPE-P(16:0)_[M+H]1+
649.332	LPI(20:1)_[M+Na]1+	LPI(22:4)_[M+H]1+
679.431	PA(33:03)_[M+Na]1+
734.57	PC(32:0)_[M+H]1+	PE(35:0)_[M+H]1+
760.586	PC(34:1)_[M+H]1+	PE(37:1)_[M+H]1+
758.57	PC(34:2)_[M+H]1+	PE(37:2)_[M+H]1+
756.554	PC(34:3)_[M+H]1+	PE(37:3)_[M+H]1+
788.617	PC(36:1)_[M+H]1+	PE(39:1)_[M+H]1+
786.601	PC(36:2)_[M+H]1+	PE(39:2)_[M+H]1+
784.586	PC(36:3)_[M+H]1+	PE(39:3)_[M+H]1+
782.57	PC(36:4)_[M+H]1+	PE(39:4)_[M+H]1+
780.554	PC(36:5)_[M+H]1+	PE(39:5)_[M+H]1+
812.617	PC(38:3)_[M+H]1+	PE(41:3)_[M+H]1+
810.601	PC(38:4)_[M+H]1+	PE(41:4)_[M+H]1+
808.586	PC(38:5)_[M+H]1+	PE(41:5)_[M+H]1+
806.57	PC(38:6)_[M+H]1+	PE(41:6)_[M+H]1+
836.617	PC(40:5)_[M+H]1+	PE(43:5)_[M+H]1+
834.601	PC(40:6)_[M+H]1+	PE(43:6)_[M+H]1+
832.585	PC(40:7)_[M+H]1+
706.611	PC-2O(32:0)_[M+H]1+
550.387	PC-O(20:1)_[M+H]1+
730.574	PC-O(33:2)_[M+H]1+	PE-O(36:2)_[M+H]1+
746.606	PC-O(34:1)_[M+H]1+	PC-P(34:0)_[M+H]1+
742.575	PC-O(34:3)_[M+H]1+	PC-P(34:2)_[M+H]1+
770.606	PC-O(36:3)_[M+H]1+	PC-P(36:2)_[M+H]1+
796.621	PC-O(38:4)_[M+H]1+
744.591	PC-P(34:1)_[M+H]1+	PC-O(34:2)_[M+H]1+
796.622	PC-P(38:3)_[M+H]1+	PC-O(38:4)_[M+H]1+
834.638	PC-P(41:5)_[M+H]1+
680.429	PE(32:6)_[M+H]1+
718.539	PE(34:1)_[M+H]1+	PC(31:1)_[M+H]1+
744.554	PE(36:2)_[M+H]1+	PC(33:2)_[M+H]1+
774.601	PE(38:1)_[M+H]1+	PC(35:1)_[M+H]1+
772.586	PE(38:2)_[M+H]1+	PC(35:2)_[M+H]1+
728.559	PE-O(36:3)_[M+H]1+	PC-P(33:2)_[M+H]1+
748.528	PE-P(38:6)_[M+H]1+
768.575	PG(34:0)_[M+NH4]1+
768.611	PG-O(35:0)_[M+NH4]1+
763.585	PG-O(36:1)_[M+H]1+	TG(44:5)_[M+Na]1+
722.497	PS(31:0)_[M+H]1+	PG(31:2)_[M+NH4]1+
798.562	PS-O(36:1)_[M+Na]1+
645.497	SM(30:2)_[M+H]1+
675.544	SM(32:1)_[M+H]1+
673.528	SM(32:2)_[M+H]1+
689.559	SM(33:1)_[M+H]1+
703.575	SM(34:1)_[M+H]1+
701.559	SM(34:2)_[M+H]1+
731.606	SM(36:1)_[M+H]1+
729.591	SM(36:2)_[M+H]1+
725.559	SM(36:4)_[M+H]1+
759.638	SM(38:1)_[M+H]1+
757.622	SM(38:2)_[M+H]1+
773.653	SM(39:1)_[M+H]1+
787.669	SM(40:1)_[M+H]1+
785.653	SM(40:2)_[M+H]1+
801.684	SM(41:0)_[M+H]1+
815.7	SM(42:1)_[M+H]1+
813.684	SM(42:2)_[M+H]1+
811.669	SM(42:3)_[M+H]1+
871.763	SM(46:1)_[M+H]1+
899.794	SM(48:1)_[M+H]1+
614.536	TG(33:0)
684.614	TG(38:0)_[M+NH4]1+
730.598	TG(42:5)
768.708	TG(44:0)_[M+NH4]1+
760.645	TG(44:4)_[M+NH4]1+
788.676	TG(46:4)_[M+NH4]1+
800.676	TG(47:5)_[M+NH4]1+
822.755	TG(48:1)_[M+NH4]1+
820.739	TG(48:2)_[M+NH4]1+
818.723	TG(48:3)_[M+NH4]1+
814.692	TG(48:5)_[M+NH4]1+
855.741	TG(50:1)_[M+Na]1+
850.786	TG(50:1)_[M+NH4]1+
848.77	TG(50:2)_[M+NH4]1+
846.755	TG(50:3)_[M+NH4]1+
844.739	TG(50:4)_[M+NH4]1+
862.786	TG(51:2)_[M+NH4]1+
878.817	TG(52:1)_[M+NH4]1+
881.757	TG(52:2)_[M+Na]1+
876.802	TG(52:2)_[M+NH4]1+
874.786	TG(52:3)_[M+NH4]1+
872.77	TG(52:4)_[M+NH4]1+
870.755	TG(52:5)_[M+NH4]1+
906.848	TG(54:1)_[M+NH4]1+
904.833	TG(54:2)_[M+NH4]1+
902.817	TG(54:3)_[M+NH4]1+
900.802	TG(54:4)_[M+NH4]1+
898.786	TG(54:5)_[M+NH4]1+
896.77	TG(54:6)_[M+NH4]1+
926.817	TG(56:5)_[M+NH4]1+
924.802	TG(56:6)_[M+NH4]1+
922.786	TG(56:7)_[M+NH4]1+

## Sheet: Negative
m/z	Isobar 1	Isobar 2	Isobar 3
508.474	Cer(32:1)_[M-H]1-
582.51	Cer(33:1)_[M+OAC]1-
596.526	Cer(34:1)_[M+OAC]1-
536.505	Cer(34:1)_[M-H]1-
534.489	Cer(34:2)_[M-H]1-
564.536	Cer(36:1)_[M-H]1-
638.573	Cer(37:1)_[M+OAC]1-
592.567	Cer(38:1)_[M-H]1-
666.604	Cer(39:1)_[M+OAC]1-
680.62	Cer(40:1)_[M+OAC]1-
620.599	Cer(40:1)_[M-H]1-
694.635	Cer(41:1)_[M+OAC]1-
692.62	Cer(41:2)_[M+OAC]1-
708.651	Cer(42:1)_[M+OAC]1-
648.63	Cer(42:1)_[M-H]1-
646.614	Cer(42:2)_[M-H]1-
541.329	LPA(26:4)_[M]-
540.331	LPC(15:0)_[M+OAC]1-
554.346	LPC(16:0)_[M+OAC]1-	PC-O(16:0)_[M+OAC]1-
568.362	LPC(17:0)_[M+OAC]1-	PC-O(17:0)_[M+OAC]1-
566.346	LPC(17:1)_[M+OAC]1-	LPS(21:0)_[M-H]1-
582.378	LPC(18:0)_[M+OAC]1-	PC-O(18:0)_[M+OAC]1-
556.317	LPC(18:1)_[M+Cl35]1-	PC-O(18:1)_[M+Cl35]1-
554.302	LPC(18:2)_[M+Cl35]1-
666.471	LPC(24:0)_[M+OAC]1-
452.278	LPE(16:0)_[M-H]1-
480.31	LPE(18:0)_[M-H]1-
478.294	LPE(18:1)_[M-H]1-
508.341	LPE(20:0)_[M-H]1-
506.325	LPE(20:1)_[M-H]1-
504.31	LPE(20:2)_[M-H]1-
464.315	LPE-O(18:1)_[M-H]1-
436.283	LPE-P(16:0)_[M-H]1-
749.57	LPG(35:0)_[M]-
580.362	LPC(18:1)_[M+OAC]1-	PC-O(18:1)_[M+OAC]1-	LPS(22:0)_[M-H]1-
578.346	LPC(18:2)_[M+OAC]1-	LPS(22:1)_[M-H]1-
368.16	PA(12:0)_[M-H]1-
703.528	PA(36:0)_[M-H]1-	TGox(37:0)_[M+Cl35]1-
789.543	PA(43:6)_[M-H]1-	TGox(44:6)_[M+Cl35]1-
807.59	PA(44:4)_[M-H]1-	TGox(45:4)_[M+Cl35]1-
805.575	PA(44:5)_[M-H]1-	TGox(45:5)_[M+Cl35]1-
803.559	PA(44:6)_[M-H]1-	TGox(45:6)_[M+Cl35]1-
801.543	PA(44:7)_[M-H]1-
799.528	PA(44:8)_[M-H]1-
823.622	PA(45:3)_[M-H]1-	TGox(46:3)_[M+Cl35]1-
819.59	PA(45:5)_[M-H]1-	TGox(46:5)_[M+Cl35]1-
817.575	PA(45:6)_[M-H]1-	TGox(46:6)_[M+Cl35]1-
815.559	PA(45:7)_[M-H]1-	TGox(46:7)_[M+Cl35]1-
813.543	PA(45:8)_[M-H]1-	TGox(46:8)_[M+Cl35]1-
833.606	PA(46:5)_[M-H]1-	TGox(47:5)_[M+Cl35]1-
831.59	PA(46:6)_[M-H]1-	TGox(47:6)_[M+Cl35]1-
829.575	PA(46:7)_[M-H]1-	TGox(47:7)_[M+Cl35]1-
825.543	PA(46:9)_[M-H]1-
851.653	PA(47:3)_[M-H]1-	TGox(48:3)_[M+Cl35]1-
845.606	PA(47:6)_[M-H]1-	TGox(48:6)_[M+Cl35]1-
843.59	PA(47:7)_[M-H]1-	TGox(48:7)_[M+Cl35]1-
841.575	PA(47:8)_[M-H]1-	TGox(48:8)_[M+Cl35]1-
839.559	PA(47:9)_[M-H]1-	TGox(48:9)_[M+Cl35]1-
871.716	PA(48:0)_[M-H]1-	TGox(49:0)_[M+Cl35]1-
865.669	PA(48:3)_[M-H]1-	TGox(49:3)_[M+Cl35]1-
863.653	PA(48:4)_[M-H]1-	TGox(49:4)_[M+Cl35]1-
859.622	PA(48:6)_[M-H]1-	TGox(49:6)_[M+Cl35]1-
857.606	PA(48:7)_[M-H]1-	TGox(49:7)_[M+Cl35]1-
855.59	PA(48:8)_[M-H]1-
853.575	PA(48:9)_[M-H]1-
879.684	PA(49:3)_[M-H]1-	TGox(50:3)_[M+Cl35]1-
871.622	PA(49:7)_[M-H]1-	TGox(50:7)_[M+Cl35]1-
869.606	PA(49:8)_[M-H]1-	TGox(50:8)_[M+Cl35]1-
867.59	PA(49:9)_[M-H]1-	TGox(50:9)_[M+Cl35]1-
899.747	PA(50:0)_[M-H]1-	TGox(51:0)_[M+Cl35]1-
895.716	PA(50:2)_[M-H]1-	TGox(51:2)_[M+Cl35]1-
881.606	PA(50:9)_[M-H]1-
907.716	PA(51:3)_[M-H]1-	TGox(52:3)_[M+Cl35]1-
901.669	PA(51:6)_[M-H]1-	TGox(52:6)_[M+Cl35]1-
923.747	PA(52:2)_[M-H]1-	TGox(53:2)_[M+Cl35]1-
917.7	PA(52:5)_[M-H]1-	TGox(53:5)_[M+Cl35]1-
915.684	PA(52:6)_[M-H]1-	TGox(53:6)_[M+Cl35]1-
688.541	PA-O(36:1)_[M-H]1-
686.525	PA-O(36:2)_[M-H]1-
702.556	PA-O(37:1)_[M-H]1-
714.556	PA-O(38:2)_[M-H]1-
744.603	PA-O(40:1)_[M-H]1-
772.635	PA-O(42:1)_[M-H]1-
770.619	PA-O(42:2)_[M-H]1-
764.572	PA-O(42:5)_[M-H]1-
760.513	PC(30:2)_[M+OAC]1-	PS(34:1)_[M-H]1-
778.56	PC(31:0)_[M+OAC]1-
776.545	PC(31:1)_[M+OAC]1-	PS(35:0)_[M-H]1-
788.545	PC(32:2)_[M+OAC]1-	PS(36:1)_[M-H]1-
786.529	PC(32:3)_[M+OAC]1-	PS(36:2)_[M-H]1-
784.513	PC(32:4)_[M+OAC]1-	PS(36:3)_[M-H]1-
780.532	PC(33:1)_[M+Cl35]1-
804.576	PC(33:1)_[M+OAC]1-	PS(37:0)_[M-H]1-
778.516	PC(33:2)_[M+Cl35]1-
802.56	PC(33:2)_[M+OAC]1-	PS(37:1)_[M-H]1-
800.545	PC(33:3)_[M+OAC]1-	PS(37:2)_[M-H]1-
794.547	PC(34:1)_[M+Cl35]1-
818.592	PC(34:1)_[M+OAC]1-	PS(38:0)_[M-H]1-
792.532	PC(34:2)_[M+Cl35]1-
816.576	PC(34:2)_[M+OAC]1-	PS(38:1)_[M-H]1-
814.56	PC(34:3)_[M+OAC]1-	PS(38:2)_[M-H]1-
812.545	PC(34:4)_[M+OAC]1-	PS(38:3)_[M-H]1-
810.529	PC(34:5)_[M+OAC]1-	PS(38:4)_[M-H]1-
834.623	PC(35:0)_[M+OAC]1-
808.563	PC(35:1)_[M+Cl35]1-
832.607	PC(35:1)_[M+OAC]1-	PS(39:0)_[M-H]1-
830.592	PC(35:2)_[M+OAC]1-	PS(39:1)_[M-H]1-
828.576	PC(35:3)_[M+OAC]1-	PS(39:2)_[M-H]1-
826.56	PC(35:4)_[M+OAC]1-	PS(39:3)_[M-H]1-
824.545	PC(35:5)_[M+OAC]1-	PS(39:4)_[M-H]1-
824.594	PC(36:0)_[M+Cl35]1-
846.623	PC(36:1)_[M+OAC]1-	PS(40:0)_[M-H]1-
820.563	PC(36:2)_[M+Cl35]1-
844.607	PC(36:2)_[M+OAC]1-	PS(40:1)_[M-H]1-
818.547	PC(36:3)_[M+Cl35]1-
842.592	PC(36:3)_[M+OAC]1-	PS(40:2)_[M-H]1-
816.532	PC(36:4)_[M+Cl35]1-
840.576	PC(36:4)_[M+OAC]1-	PS(40:3)_[M-H]1-
814.516	PC(36:5)_[M+Cl35]1-
838.56	PC(36:5)_[M+OAC]1-	PS(40:4)_[M-H]1-
812.5	PC(36:6)_[M+Cl35]1-
834.529	PC(36:7)_[M+OAC]1-	PS(40:6)_[M-H]1-
832.513	PC(36:8)_[M+OAC]1-	PS(40:7)_[M-H]1-
862.654	PC(37:0)_[M+OAC]1-
836.594	PC(37:1)_[M+Cl35]1-
858.623	PC(37:2)_[M+OAC]1-	PS(41:1)_[M-H]1-
856.607	PC(37:3)_[M+OAC]1-	PS(41:2)_[M-H]1-
854.592	PC(37:4)_[M+OAC]1-	PS(41:3)_[M-H]1-
852.576	PC(37:5)_[M+OAC]1-	PS(41:4)_[M-H]1-
850.56	PC(37:6)_[M+OAC]1-	PS(41:5)_[M-H]1-
848.594	PC(38:2)_[M+Cl35]1-
872.639	PC(38:2)_[M+OAC]1-	PS(42:1)_[M-H]1-
846.578	PC(38:3)_[M+Cl35]1-
870.623	PC(38:3)_[M+OAC]1-	PS(42:2)_[M-H]1-
844.563	PC(38:4)_[M+Cl35]1-
868.607	PC(38:4)_[M+OAC]1-	PS(42:3)_[M-H]1-
842.547	PC(38:5)_[M+Cl35]1-
866.592	PC(38:5)_[M+OAC]1-	PS(42:4)_[M-H]1-
840.532	PC(38:6)_[M+Cl35]1-
864.576	PC(38:6)_[M+OAC]1-	PS(42:5)_[M-H]1-
858.529	PC(38:9)_[M+OAC]1-	PS(42:8)_[M-H]1-
860.594	PC(39:3)_[M+Cl35]1-
858.578	PC(39:4)_[M+Cl35]1-
882.623	PC(39:4)_[M+OAC]1-
880.607	PC(39:5)_[M+OAC]1-	PS(43:4)_[M-H]1-
878.592	PC(39:6)_[M+OAC]1-
876.576	PC(39:7)_[M+OAC]1-	PS(43:6)_[M-H]1-
880.657	PC(40:0)_[M+Cl35]1-
902.686	PC(40:1)_[M+OAC]1-	PS(44:0)_[M-H]1-
884.545	PC(40:10)_[M+OAC]1-
900.67	PC(40:2)_[M+OAC]1-	PS(44:1)_[M-H]1-
874.61	PC(40:3)_[M+Cl35]1-
872.594	PC(40:4)_[M+Cl35]1-
870.578	PC(40:5)_[M+Cl35]1-
868.563	PC(40:6)_[M+Cl35]1-
892.607	PC(40:6)_[M+OAC]1-	PS(44:5)_[M-H]1-
866.547	PC(40:7)_[M+Cl35]1-
890.592	PC(40:7)_[M+OAC]1-	PS(44:6)_[M-H]1-
888.576	PC(40:8)_[M+OAC]1-	PS(44:7)_[M-H]1-
916.701	PC(41:1)_[M+OAC]1-
914.686	PC(41:2)_[M+OAC]1-
888.625	PC(41:3)_[M+Cl35]1-
906.623	PC(41:6)_[M+OAC]1-
904.607	PC(41:7)_[M+OAC]1-
908.688	PC(42:0)_[M+Cl35]1-
928.701	PC(42:2)_[M+OAC]1-
900.625	PC(42:4)_[M+Cl35]1-
898.61	PC(42:5)_[M+Cl35]1-
896.594	PC(42:6)_[M+Cl35]1-
894.578	PC(42:7)_[M+Cl35]1-
942.717	PC(43:2)_[M+OAC]1-
938.686	PC(43:4)_[M+OAC]1-
936.719	PC(44:0)_[M+Cl35]1-
956.732	PC(44:2)_[M+OAC]1-
1012.8	PC(48:1)_[M+OAC]1-
1064.83	PC(52:4)_[M+OAC]1-
778.597	PC-O(32:0)_[M+OAC]1-
790.597	PC-O(33:1)_[M+OAC]1-	PS-O(37:0)_[M-H]1-
788.581	PC-O(33:2)_[M+OAC]1-	PS-O(37:1)_[M-H]1-
806.628	PC-O(34:0)_[M+OAC]1-
780.568	PC-O(34:1)_[M+Cl35]1-
802.597	PC-O(34:2)_[M+OAC]1-	PS-O(38:1)_[M-H]1-
800.581	PC-O(34:3)_[M+OAC]1-	PS-O(38:2)_[M-H]1-
798.565	PC-O(34:4)_[M+OAC]1-	PS-O(38:3)_[M-H]1-
796.599	PC-O(35:0)_[M+Cl35]1-
820.644	PC-O(35:0)_[M+OAC]1-
818.628	PC-O(35:1)_[M+OAC]1-	PS-O(39:0)_[M-H]1-
812.581	PC-O(35:4)_[M+OAC]1-
806.584	PC-O(36:2)_[M+Cl35]1-
830.628	PC-O(36:2)_[M+OAC]1-	PS-O(40:1)_[M-H]1-
804.568	PC-O(36:3)_[M+Cl35]1-
802.552	PC-O(36:4)_[M+Cl35]1-
826.597	PC-O(36:4)_[M+OAC]1-	PS-O(40:3)_[M-H]1-
824.63	PC-O(37:0)_[M+Cl35]1-
848.675	PC-O(37:0)_[M+OAC]1-
820.599	PC-O(37:2)_[M+Cl35]1-
844.644	PC-O(37:2)_[M+OAC]1-	PS-P(41:0)_[M-H]1-
840.612	PC-O(37:4)_[M+OAC]1-
834.615	PC-O(38:2)_[M+Cl35]1-
830.584	PC-O(38:4)_[M+Cl35]1-
826.552	PC-O(38:6)_[M+Cl35]1-
852.662	PC-O(39:0)_[M+Cl35]1-
876.706	PC-O(39:0)_[M+OAC]1-
874.691	PC-O(39:1)_[M+OAC]1-
862.646	PC-O(40:2)_[M+Cl35]1-
858.615	PC-O(40:4)_[M+Cl35]1-
856.599	PC-O(40:5)_[M+Cl35]1-
854.584	PC-O(40:6)_[M+Cl35]1-
882.615	PC-O(42:6)_[M+Cl35]1-
916.693	PC-O(44:3)_[M+Cl35]1-
914.678	PC-O(44:4)_[M+Cl35]1-
936.706	PC-O(44:5)_[M+OAC]1-
764.581	PC-O-31:0)_[M+OAC]1-
734.534	PC-P(29:0)_[M+OAC]1-	PS-O(33:0)_[M-H]1-
786.565	PC-P(33:2)_[M+OAC]1-	PS-O(37:2)_[M-H]1-
814.597	PC-P(35:2)_[M+OAC]1-	PS-P(39:1)_[M-H]1-
822.565	PC-P(36:5)_[M+OAC]1-	PS-O(40:5)_[M-H]1-
818.584	PC-P(37:2)_[M+Cl35]1-
824.537	PC-P(38:6)_[M+Cl35]1-
852.568	PC-P(40:6)_[M+Cl35]1-
908.675	PC-P(42:4)_[M+OAC]1-
688.492	PE(32:1)_[M-H]1-
696.461	PE(33:4)_[M-H]1-
718.539	PE(34:0)_[M-H]1-
716.524	PE(34:1)_[M-H]1-
714.508	PE(34:2)_[M-H]1-
730.539	PE(35:1)_[M-H]1-
744.555	PE(36:1)_[M-H]1-
742.539	PE(36:2)_[M-H]1-
738.508	PE(36:4)_[M-H]1-
772.586	PE(38:1)_[M-H]1-
770.571	PE(38:2)_[M-H]1-
766.539	PE(38:4)_[M-H]1-
764.524	PE(38:5)_[M-H]1-
762.508	PE(38:6)_[M-H]1-
760.492	PE(38:7)_[M-H]1-
780.555	PE(39:4)_[M-H]1-
800.617	PE(40:1)_[M-H]1-
796.586	PE(40:3)_[M-H]1-
794.571	PE(40:4)_[M-H]1-
790.539	PE(40:6)_[M-H]1-
806.571	PE(41:5)_[M-H]1-
828.649	PE(42:1)_[M-H]1-
844.68	PE(43:0)_[M-H]1-
842.664	PE(43:1)_[M-H]1-
838.539	PE(44:10)_[M-H]1-
852.649	PE(44:3)_[M-H]1-
850.633	PE(44:4)_[M-H]1-
700.529	PE-O(34:2)_[M-H]1-
698.513	PE-O(34:3)_[M-H]1-
728.56	PE-O(36:2)_[M-H]1-
726.544	PE-O(36:3)_[M-H]1-
724.529	PE-O(36:4)_[M-H]1-
722.513	PE-O(36:5)_[M-H]1-
742.576	PE-O(37:2)_[M-H]1-
754.576	PE-O(38:3)_[M-H]1-
752.56	PE-O(38:4)_[M-H]1-
750.544	PE-O(38:5)_[M-H]1-
748.529	PE-O(38:6)_[M-H]1-
780.591	PE-O(40:4)_[M-H]1-
776.56	PE-O(40:6)_[M-H]1-
720.497	PE-P(36:5)_[M-H]1-
746.513	PE-P(38:6)_[M-H]1-
770.607	PE-P(39:1)_[M-H]1-
774.544	PE-P(40:6)_[M-H]1-
772.529	PE-P(40:7)_[M-H]1-
749.533	PG(34:0)_[M-H]1-	TG(42:5)_[M+Cl37]1-
747.518	PG(34:1)_[M-H]1-	TG(42:6)_[M+Cl37]1-
777.565	PG(36:0)_[M-H]1-	TG(44:5)_[M+Cl37]1-
775.549	PG(36:1)_[M-H]1-	TG(44:6)_[M+Cl37]1-
773.533	PG(36:2)_[M-H]1-	TG(44:7)_[M+Cl37]1-
847.643	PG(41:0)_[M-H]1-	TG(48:9)_[M+OAC]1-
859.643	PG(42:1)_[M-H]1-
871.643	PG(43:2)_[M-H]1-	TG(50:11)_[M+OAC]1-
869.627	PG(43:3)_[M-H]1-
903.705	PG(45:0)_[M-H]1-	TG(52:9)_[M+OAC]1-
883.549	PG(45:10)_[M-H]1-
891.612	PG(45:6)_[M-H]1-
889.596	PG(45:7)_[M-H]1-
917.721	PG(46:0)_[M-H]1-
905.627	PG(46:6)_[M-H]1-
903.612	PG(46:7)_[M-H]1-
929.721	PG(47:1)_[M-H]1-	TG(54:10)_[M+OAC]1-
943.737	PG(48:1)_[M-H]1-
931.643	PG(48:7)_[M-H]1-
957.752	PG(49:1)_[M-H]1-	TG(56:10)_[M+OAC]1-
749.57	PG-O(35:0)_[M-H]1-
805.633	PG-O(39:0)_[M-H]1-
813.601	PG-O(40:3)_[M-H]1-
833.664	PG-O(41:0)_[M-H]1-
833.57	PG-P(42:6)_[M-H]1-
809.518	PI(32:0)_[M-H]1-	PA(45:10)_[M-H]1-
807.502	PI(32:1)_[M-H]1-
817.487	PI(33:3)_[M-H]1-
837.549	PI(34:0)_[M-H]1-	PA(47:10)_[M-H]1-
835.534	PI(34:1)_[M-H]1-
833.518	PI(34:2)_[M-H]1-
851.565	PI(35:0)_[M-H]1-	PA(48:10)_[M-H]1-
865.581	PI(36:0)_[M-H]1-	PA(49:10)_[M-H]1-	TGox(50:10)_[M+Cl35]1-
863.565	PI(36:1)_[M-H]1-
879.596	PI(37:0)_[M-H]1-	PA(50:10)_[M-H]1-
889.581	PI(38:2)_[M-H]1-
887.565	PI(38:3)_[M-H]1-
885.549	PI(38:4)_[M-H]1-
883.534	PI(38:5)_[M-H]1-
907.628	PI(39:0)_[M-H]1-	PA(52:10)_[M-H]1-
903.596	PI(39:2)_[M-H]1-
909.549	PI(40:6)_[M-H]1-
1023.69	PI(48:5)_[M-H]1-
805.524	PI-O(33:2)_[M-H]1-
849.586	PI-O(36:1)_[M-H]1-
843.539	PI-O(36:4)_[M-H]1-
861.586	PI-O(37:2)_[M-H]1-
875.602	PI-O(38:2)_[M-H]1-
869.555	PI-O(38:5)_[M-H]1-
907.664	PI-O(40:0)_[M-H]1-
897.586	PI-O(40:5)_[M-H]1-
664.419	PS(27:0)_[M-H]1-
846.529	PS(41:7)_[M-H]1-
747.566	SM(33:1)_[M+OAC]1-
745.55	SM(33:2)_[M+OAC]1-
761.581	SM(34:1)_[M+OAC]1-
759.566	SM(34:2)_[M+OAC]1-
775.597	SM(35:1)_[M+OAC]1-
789.613	SM(36:1)_[M+OAC]1-
787.597	SM(36:2)_[M+OAC]1-
803.628	SM(37:1)_[M+OAC]1-
819.66	SM(38:0)_[M+OAC]1-
817.644	SM(38:1)_[M+OAC]1-
831.66	SM(39:1)_[M+OAC]1-
829.644	SM(39:2)_[M+OAC]1-
845.675	SM(40:1)_[M+OAC]1-
843.66	SM(40:2)_[M+OAC]1-
859.691	SM(41:0)_[M+OAC]1-
857.675	SM(41:1)_[M+OAC]1-
873.707	SM(42:1)_[M+OAC]1-
871.691	SM(42:2)_[M+OAC]1-
869.675	SM(42:3)_[M+OAC]1-
887.722	SM(43_1)_[M+OAC]1-
901.738	SM(44:1)_[M+OAC]1-
761.583	TGox(40:4)_[M+OAC]1-
759.567	TGox(40:5)_[M+OAC]1-
789.614	TGox(42:4)_[M+OAC]1-
787.599	TGox(42:5)_[M+OAC]1-
811.692	TGox(43:0)_[M+OAC]1-
803.63	TGox(43:4)_[M+OAC]1-
801.614	TGox(43:5)_[M+OAC]1-
819.661	TGox(44:3)_[M+OAC]1-
817.645	TGox(44:4)_[M+OAC]1-
831.661	TGox(45:4)_[M+OAC]1-
829.645	TGox(45:5)_[M+OAC]1-
847.692	TGox(46:3)_[M+OAC]1-
845.677	TGox(46:4)_[M+OAC]1-
843.661	TGox(46:5)_[M+OAC]1-
859.692	TGox(47:4)_[M+OAC]1-
857.677	TGox(47:5)_[M+OAC]1-
855.661	TGox(47:6)_[M+OAC]1-
873.708	TGox(48:4)_[M+OAC]1-
871.692	TGox(48:5)_[M+OAC]1-
869.677	TGox(48:6)_[M+OAC]1-
887.724	TGox(49:4)_[M+OAC]1-
901.739	TGox(50:4)_[M+OAC]1-
919.786	TGox(51:2)_[M+OAC]1-
929.771	TGox(52:4)_[M+OAC]1-
935.724	TGox(53:8)_[M+OAC]1-
959.817	TGox(54:3)_[M+OAC]1-
957.802	TGox(54:4)_[M+OAC]1-
955.786	TGox(54:5)_[M+OAC]1-
987.849	TGox(56:3)_[M+OAC]1-

## Sheet: FA
m/z	Assignment
171.139	FA(10:0)
185.155	FA(11:0)
199.17	FA(12:0)
215.165	FA(12:0)-OH
197.155	FA(12:1)
213.186	FA(13:0)
227.202	FA(14:0)
225.186	FA(14:1)
241.217	FA(15:0)
239.202	FA(15:1)
255.233	FA(16:0)
271.228	FA(16:0)-OH
253.217	FA(16:1)
269.212	FA(16:1)-OH
251.202	FA(16:2)
249.186	FA(16:3)
269.249	FA(17:0)
267.233	FA(17:1)
265.217	FA(17:2)
283.264	FA(18:0)
299.259	FA(18:0)-OH
281.249	FA(18:1)
297.243	FA(18:1)-OH
279.233	FA(18:2)
295.228	FA(18:2)-OH
277.217	FA(18:3)
275.202	FA(18:4)
297.28	FA(19:0)
295.264	FA(19:1)
311.296	FA(20:0)
309.28	FA(20:1)
325.275	FA(20:1)-OH
307.264	FA(20:2)
305.249	FA(20:3)
303.233	FA(20:4)
301.217	FA(20:5)
325.311	FA(21:0)
339.327	FA(22:0)
337.311	FA(22:1)
335.296	FA(22:2)
333.28	FA(22:3)
331.264	FA(22:4)
329.249	FA(22:5)
327.233	FA(22:6)
353.342	FA(23:0)
367.358	FA(24:0)
365.342	FA(24:1)
363.326	FA(24:2)
381.373	FA(25:0)
395.389	FA(26:0)
